# Supplementary material for: Integrated DNA and RNA sequencing reveals early drivers involved in metastasis of gastric cancer
Source: Cell Death Dis. 2022 Apr 21;13(4):392. doi: 10.1038/s41419-022-04838-1 (PMC9023472; doi:10.1038/s41419-022-04838-1)
Supplement: Supplementary file 4 — Supplementary Tables 1-8 [file 41419_2022_4838_MOESM4_ESM.xlsx]

## Sheet: Supplementary Table 1
Supplementary Table 1. Demographics and clinicopathologic characteristics of WES cohort
	Total	HMP	LMP	MMP
	192	37	48	107
Sex
Female	56	10	9	37
Male	136	27	39	70
Age
18-40	7	4	0	3
41-70	137	29	34	74
71-90	48	4	14	30
T stage
T1/T2	73	37	23	13
T3/T4	119	0	25	94
N stage
N0/N1	93	22	48	23
N2/N3	99	15	0	84
Grade
Grade I-II	44	10	16	18
Grade III-IV	126	24	25	77
Unknown	22	3	7	12
Histotype
Signet ring cell carcinoma	176	35	44	97
Mucinous adenocarcinoma	8	0	0	8
Adenocarcinoma	8	2	4	2

## Sheet: Supplementary Table 2
Supplementary Table 2
Gene	FUSCC GC cohort	TCGA GC cohort	FUSCC rank	TCGA rank
ALDH2	0	0.035443	12385	1913
APC	0.0416667	0.121519	235	52
ARID1A	0.0729167	0.248101	34	6
ARID2	0.0364583	0.0683544	378	386
BCOR	0.0208333	0.0683544	1625	386
BRAF	0.0104167	0.0455696	4889	1130
CASP8	0.0104167	0.0455696	4889	1130
CDH1	0.0208333	0.0734177	1625	326
CDKN1A	0.0104167	0.0126582	4889	7997
CREBBP	0.0416667	0.0962025	235	127
EGFR	0.015625	0.0481013	2863	1005
EP300	0.0364583	0.0506329	378	863
ERBB2	0.0208333	0.0455696	1625	1130
ERBB4	0.03125	0.124051	569	48
GNA11	0.0104167	0.0151899	4889	6836
GNAS	0.03125	0.0531646	569	758
IDH2	0.00520833	0.0101266	8040	9387
KDM6A	0.015625	0.035443	2863	1913
KRAS	0.015625	0.0936709	2863	137
MDM2	0.0104167	0.0177215	4889	5794
MDM4	0.0104167	0.0101266	4889	9387
MET	0.0208333	0.0151899	1625	6836
NF1	0.0208333	0.0734177	1625	326
NF2	0.00520833	0.0151899	8040	6836
PBRM1	0.015625	0.0632911	2863	487
PIK3CA	0.0364583	0.164557	378	20
PIK3R1	0.015625	0.0253165	2863	3536
SMAD4	0.015625	0.0708861	2863	352
STK11	0.00520833	0.0101266	8040	9387
TP53	0.333333	0.448101	1	2

## Sheet: Supplementary Table 3
Supplementary Table 3. Median number of mutations according to DNA damage and repair related genes mutation status
Gene	All Patients			Patients without MMR gene mutations
	Mutated	Non-mutated		Mutated	Non-mutated
ATM	220	33		87	30
ATR	930*	39		779*	33
BLM	977*	39		636*	33
BRCA1	1393*	39		595.5*	34
BRCA2	929.5*	39		140.5	34
BRIP1	1633*	39.5		320	34
CHEK2	3661*	40		/	36.5
ERCC1	2060.5*	40		54	35
ERCC2	2055*	39.5		565*	35
ERCC3	3661*	40		/	36.5
ERCC4	409*	40		58	35
ERCC5	2801*	40		70	35
FANCA	2801*	40		111.5	36.5
FANCC	77	40		77	35
MDC1	1373*	39		610.5*	34
MLH1	1875*	40		/	36.5
MSH2	502*	40		/	36.5
MSH3	977*	38		/	36.5
MSH6	2097*	39		/	36.5
MUTYH	4067*	40		/	36.5
NBN	878*	40		779*	35
PALB2	806.5*	40		636*	35
PARP1	465*	40		334	34
PMS1	1309*	40		/	36.5
PMS2	2055*	39.5		/	36.5
POLD1	1630*	39		1143*	34
POLE	3231*	39.5		56	35
PTEN	318	40		294.5	33
RAD50	816.5*	39.5		656*	33
RAD51	1393*	40		/	36.5
RAD52	779*	40		779*	35
RAD54L	760*	40		/	36.5
RECQL4	3231*	39.5		175	35
TP53	76	17.5		73	16
XRCC1	4067*	40		/	36.5
* * >400 median non-synonymous mutations

## Sheet: Supplementary Table 4
Supplementary Table 4
		Mutational Rate
	Chi-squared P value	HMP	MMP	LMP	MutsigCV P value	FUSCC GC cohort	TCGA GC cohort	FUSCC rank	TCGA rank	Driver mutation
A2ML1	0.0196194	0.108108	0	0	0.999735	0.0208333	0.0405063	1625	1485
ABCC12	0.00865876	0.135135	0.0186916	0	0.961928	0.0364583	0.043038	378	1301
AC087645.1	0.0196194	0.108108	0	0	1	0.0208333	0	1625	15675
ADAM19	0.0413669	0.135135	0	0.0208333	0.180698	0.03125	0.0329114	569	2210
ADGB	0.00865876	0.135135	0.00934579	0	1	0.03125	0	569	15675
ALK	0.0196194	0.108108	0.00934579	0	0.948299	0.0260417	0.035443	965	1913
AMY2A	0.0196194	0.108108	0	0	0.734196	0.0208333	0.0177215	1625	5794
ANK1	0.0196194	0.108108	0.00934579	0	0.991233	0.0260417	0.078481	965	287
AP5Z1	0.00865876	0.135135	0.00934579	0	1	0.03125	0.0227848	569	4132
APPL2	0.0196194	0.108108	0	0	0.638018	0.0208333	0.0126582	1625	7997
ARPP21	0.0196194	0.108108	0.0280374	0	0.916723	0.0364583	0.043038	378	1301
ASAP3	0.00865876	0.135135	0	0	0.634818	0.0260417	0.0227848	965	4132
ATP4B	0.0196194	0.108108	0	0	0.368095	0.0208333	0.0101266	1625	9386
BAI3	0.0413669	0.135135	0.0186916	0.0208333	0.993643	0.0416667	0.103797	235	98
BAZ2A	0.0196194	0.108108	0.00934579	0	0.993041	0.0260417	0.0329114	965	2210
BCAS3	0.0196194	0.108108	0	0	0.963227	0.0208333	0.0278481	1625	3021
BDP1	0.0413669	0.135135	0.00934579	0.0208333	0.403013	0.0364583	0.0734177	378	326
BPIFC	0.0196194	0.108108	0	0	1	0.0208333	0.0101266	1625	9386
BTBD7	0.0413669	0.135135	0.00934579	0.0208333	0.178584	0.0364583	0.0556962	378	677
BUB1B	0.0196194	0.108108	0	0	1	0.0208333	0.0303797	1625	2599
C1R	0.0196194	0.108108	0	0	0.452604	0.0208333	0	1625	15675
C20orf26	0.0196194	0.108108	0.0186916	0	0.84953	0.03125	0.0506329	569	863
CABIN1	0.00865876	0.135135	0.00934579	0	0.986497	0.03125	0.0481013	569	1005
CACNA1E	0.0187741	0.162162	0.00934579	0.0208333	0.727339	0.0416667	0.116456	235	62
CAMK2B	0.0196194	0.108108	0	0	0.582202	0.0208333	0.0177215	1625	5794
CC2D1A	0.0196194	0.108108	0.0186916	0	0.750564	0.03125	0.0278481	569	3021
CDH3	0.0413669	0.135135	0	0.0208333	0.30593	0.03125	0.0303797	569	2599
CEP128	0.0196194	0.108108	0	0	1	0.0208333	0.0405063	1625	1485
CEP55	0.0196194	0.108108	0	0	0.721528	0.0208333	0.0126582	1625	7997
CNGB1	0.0196194	0.108108	0	0	0.992217	0.0208333	0.043038	1625	1301
CNPY4	0.0196194	0.108108	0	0	0.402789	0.0208333	0.0101266	1625	9386
CNTNAP4	0.0413669	0.135135	0.0186916	0.0208333	0.988472	0.0416667	0.0455696	235	1130
COL9A1	0.0196194	0.108108	0.00934579	0	0.589722	0.0260417	0.035443	965	1913
CPNE3	0.0196194	0.108108	0.00934579	0	0.238554	0.0260417	0.0151899	965	6836
CPNE8	0.0196194	0.108108	0.0186916	0	0.226152	0.03125	0.0177215	569	5794
DCC	0.0413669	0.135135	0	0.0208333	0.967413	0.03125	0.0835443	569	210
DCSTAMP	0.0413669	0.135135	0.00934579	0.0208333	1	0.0364583	0.0506329	378	863
DDX43	0.0196194	0.108108	0.00934579	0	0.10339	0.0260417	0.0329114	965	2210
DDX54	0.0196194	0.108108	0.0186916	0	0.198127	0.03125	0.0405063	569	1485
DISP1	0.0196194	0.108108	0	0	0.968	0.0208333	0.0455696	1625	1130
DMBT1	0.0187741	0.162162	0.0186916	0.0208333	0.960667	0.046875	0.0506329	159	863
EEA1	0.0196194	0.108108	0	0	0.437933	0.0208333	0.035443	1625	1913
EID3	0.0196194	0.108108	0.00934579	0	0.99999	0.0260417	0.0126582	965	7997
EPG5	0.0413669	0.135135	0.00934579	0.0208333	1	0.0364583	0.0658228	378	438
ERBB2IP	0.0196194	0.108108	0.00934579	0	0.878129	0.0260417	0.0278481	965	3021
FAM161B	0.0196194	0.108108	0	0	0.86922	0.0208333	0.0177215	1625	5794
FAM179A	0.0196194	0.108108	0.00934579	0	0.934886	0.0260417	0.0126582	965	7997
FAM208B	0.0413669	0.135135	0.00934579	0.0208333	1	0.0364583	0.0455696	378	1130
FANCA	0.0196194	0.108108	0.00934579	0	0.990921	0.0260417	0.0278481	965	3021
FBXW4	0.0196194	0.108108	0	0	0.0480385	0.0208333	0.0101266	1625	9386
FCRL4	0.0196194	0.108108	0	0	0.547974	0.0208333	0.00506329	1625	12705
FREM1	0.0196194	0.108108	0.0186916	0	0.979394	0.03125	0.0506329	569	863
FSCN3	0.00865876	0.135135	0	0	0.936319	0.0260417	0.0329114	965	2210
FSTL5	0.00380427	0.162162	0	0	0.976572	0.03125	0.0582278	569	610
GGA2	0.0196194	0.108108	0	0	0.489447	0.0208333	0.00506329	1625	12705
GIGYF2	0.0187741	0.162162	0.0280374	0.0208333	0.00072624	0.0520833	0.0303797	118	2599
GIMAP7	0.0196194	0.108108	0	0	0.354518	0.0208333	0.0126582	1625	7997
GLG1	0.00380427	0.162162	0	0	0.156303	0.03125	0.043038	569	1301
GRIN2A	0.0187741	0.162162	0.00934579	0.0208333	0.648818	0.0416667	0.0531646	235	758
HERC6	0.0196194	0.108108	0.0186916	0	0.867532	0.03125	0.0329114	569	2210
HMHA1	0.0196194	0.108108	0	0	0.999984	0.0208333	0.0329114	1625	2210
HOMEZ	0.0196194	0.108108	0.00934579	0	0.304469	0.0260417	0.0253165	965	3536
HRNR	0.0187741	0.162162	0.046729	0.0208333	0.8514	0.0625	0.108861	57	82
HTT	0.00380427	0.162162	0	0	0.926037	0.03125	0.0556962	569	677
IGHMBP2	0.0196194	0.108108	0	0	0.601801	0.0208333	0.0303797	1625	2599
INHBA	0.0196194	0.108108	0	0	0.440981	0.0208333	0.0303797	1625	2599
ITGAX	0.0196194	0.108108	0	0	0.996945	0.0208333	0.0303797	1625	2599
IVL	0.0413669	0.135135	0.0186916	0.0208333	0.998893	0.0416667	0.0151899	235	6836
KIAA1024	0.0413669	0.135135	0	0.0208333	0.370889	0.03125	0.0683544	569	386
KIAA1462	0.0187741	0.162162	0	0.0208333	0.792676	0.0364583	0.0607595	378	541
KRI1	0.0196194	0.108108	0	0	0.805199	0.0208333	0.0202532	1625	4869
KRTAP4-3	0.0196194	0.108108	0.00934579	0	0.783757	0.0260417	0.00759494	965	10992
LMAN1L	0.0196194	0.108108	0	0	0.79702	0.0208333	0.0151899	1625	6836
LRRC37B	0.0196194	0.108108	0	0	0.514287	0.0208333	0.0151899	1625	6836
LTBP4	0.0196194	0.108108	0.00934579	0	0.983524	0.0260417	0.0455696	965	1130
MADCAM1	0.0196194	0.108108	0.0654206	0	2.98591e-08	0.0572917	0.0177215	82	5794
MANBA	0.0196194	0.108108	0	0	0.857695	0.0208333	0.0227848	1625	4132
MAP6	0.0196194	0.108108	0	0	0.954292	0.0208333	0.0177215	1625	5794
MCPH1	0.0196194	0.108108	0.00934579	0	0.999941	0.0260417	0.0329114	965	2210
METTL15	0.00380427	0.162162	0	0	1	0.03125	0.0101266	569	9386
MROH9	0.0196194	0.108108	0.0186916	0	1	0.03125	0.0177215	569	5794
MRPL28	0.0196194	0.108108	0	0	0.464696	0.0208333	0.0126582	1625	7997
MTRR	0.0196194	0.108108	0	0	0.716717	0.0208333	0.0202532	1625	4869
MTSS1L	0.0196194	0.108108	0	0	0.875269	0.0208333	0.0253165	1625	3536
MYO1C	0.0196194	0.108108	0.00934579	0	0.892894	0.0260417	0.0329114	965	2210
MYO5A	0.0413669	0.135135	0.0186916	0.0208333	0.271676	0.0416667	0.0506329	235	863
NANOS3	0.0196194	0.108108	0	0	0.00050834	0.0208333	0.00506329	1625	12705
NLRP4	0.0413669	0.135135	0.0186916	0.0208333	0.995449	0.0416667	0.0405063	235	1485
NPSR1	0.0196194	0.108108	0	0	0.150164	0.0208333	0.0177215	1625	5794
NRG3	0.0196194	0.108108	0	0	0.387739	0.0208333	0.0481013	1625	1005
NWD1	0.00380427	0.162162	0.0186916	0	0.888295	0.0416667	0.0810127	235	239
ODF1	0.00865876	0.135135	0.0186916	0	0.874542	0.0364583	0.00759494	378	10992
OR10H1	0.0196194	0.108108	0	0	0.688181	0.0208333	0.0253165	1625	3536
OR10T2	0.0196194	0.108108	0	0	0.458973	0.0208333	0.0151899	1625	6836
OR1B1	0.0196194	0.108108	0.00934579	0	0.18149	0.0260417	0.0177215	965	5794
OR4C15	0.0196194	0.108108	0	0	0.999565	0.0208333	0.0481013	1625	1005
OR51G1	0.00865876	0.135135	0.00934579	0	0.0228139	0.03125	0.0253165	569	3536
OR51I2	0.0413669	0.135135	0	0.0208333	0.178491	0.03125	0.0151899	569	6836
OR52E2	0.0196194	0.108108	0	0	0.810697	0.0208333	0.00759494	1625	10992
OR52I1	0.0196194	0.108108	0	0	0.533734	0.0208333	0.0101266	1625	9386
OR52N2	0.0196194	0.108108	0	0	0.899028	0.0208333	0.0126582	1625	7997
OR5L1	0.0196194	0.108108	0.00934579	0	0.542374	0.0260417	0.0202532	965	4869
OR5M10	0.0196194	0.108108	0	0	0.382649	0.0208333	0.0202532	1625	4869
OR5T1	0.0196194	0.108108	0	0	0.53489	0.0208333	0.0253165	1625	3536
OR6B2	0.0196194	0.108108	0	0	0.698886	0.0208333	0.0126582	1625	7997
PCDHA5	0.0196194	0.108108	0.0186916	0	0.992951	0.03125	0.0379747	569	1678
PCDHB13	0.0187741	0.162162	0.0186916	0.0208333	0.843096	0.046875	0.035443	159	1913
PCDHB14	0.0196194	0.108108	0.0280374	0	0.949405	0.0364583	0.0481013	378	1005
PCDHB6	0.0196194	0.108108	0.0186916	0	1	0.03125	0.0607595	569	541
PCLO	0.0422747	0.243243	0	0.0833333	0.999771	0.0677083	0.202532	42	12
PDE2A	0.0196194	0.108108	0.00934579	0	0.997221	0.0260417	0.035443	965	1913
PDE8A	0.0196194	0.108108	0	0	0.665843	0.0208333	0.0278481	1625	3021
PDZD2	0.0413669	0.135135	0.0280374	0.0208333	0.82057	0.046875	0.0962025	159	127
PEAR1	0.0196194	0.108108	0.00934579	0	0.973692	0.0260417	0.0126582	965	7997
PKD1	0.0413669	0.135135	0.00934579	0.0208333	0.999972	0.0364583	0.078481	378	287
PNPT1	0.0196194	0.108108	0	0	0.410018	0.0208333	0.0101266	1625	9386
PPIG	0.0196194	0.108108	0	0	0.451881	0.0208333	0.0455696	1625	1130
PPP1R16A	0.0196194	0.108108	0.00934579	0	0.20791	0.0260417	0.0202532	965	4869
PREX2	0.00865876	0.135135	0.0373832	0	0.952328	0.046875	0.124051	159	48
PRUNE2	0.00380427	0.162162	0	0	0.997644	0.03125	0.0734177	569	326
PSG5	0.0196194	0.108108	0	0	0.735676	0.0208333	0.00759494	1625	10992
PUM1	0.0196194	0.108108	0	0	0.908955	0.0208333	0.0202532	1625	4869
PXDNL	0.0413669	0.135135	0.00934579	0.0208333	0.999998	0.0364583	0.0987342	378	113
PZP	0.0413669	0.135135	0.00934579	0.0208333	0.998561	0.0364583	0.0531646	378	758
RECQL4	0.0196194	0.108108	0	0	0.93631	0.0208333	0.043038	1625	1301
RETNLB	0.0196194	0.108108	0	0	0.0529206	0.0208333	0.00253165	1625	14259
RGS9	0.0413669	0.135135	0	0.0208333	0.256384	0.03125	0.0329114	569	2210
RHBG	0.0196194	0.108108	0	0	0.536295	0.0208333	0.0253165	1625	3536
RP11-385D13.1	0.0196194	0.108108	0.00934579	0	1	0.0260417	#N/A	965	7692
RPRD2	0.0413669	0.135135	0	0.0208333	0.814782	0.03125	0.035443	569	1913
SBSN	0.0196194	0.108108	0.00934579	0	0.335305	0.0260417	0.0126582	965	7997
SGSH	0.0196194	0.108108	0	0	0.885258	0.0208333	0.00506329	1625	12705
SH2B2	0.0196194	0.108108	0	0	0.79445	0.0208333	0.0126582	1625	7997
SH2D4A	0.0196194	0.108108	0	0	0.794329	0.0208333	0.0101266	1625	9386
SHMT2	0.0196194	0.108108	0	0	0.751735	0.0208333	0.0202532	1625	4869
SIX4	0.0196194	0.108108	0	0	0.326109	0.0208333	0.0126582	1625	7997
SLC28A3	0.0196194	0.108108	0	0	0.920515	0.0208333	0.00506329	1625	12705
SLC6A19	0.0196194	0.108108	0	0	0.882948	0.0208333	0.0126582	1625	7997
SLC9C1	0.0413669	0.135135	0	0.0208333	1	0.03125	0.0329114	569	2210
SLITRK6	0.0196194	0.108108	0.0186916	0	0.837728	0.03125	0.0708861	569	352
SLX4	0.0196194	0.108108	0.0186916	0	1	0.03125	0.0632911	569	487
SPAG16	0.00165634	0.189189	0.00934579	0	0.0842287	0.0416667	0.0329114	235	2210
SPAG4	0.0196194	0.108108	0.00934579	0	0.188817	0.0260417	0.0126582	965	7997
SVEP1	0.0413669	0.135135	0.00934579	0.0208333	0.998111	0.0364583	0.078481	378	287
SYT8	0.0196194	0.108108	0	0	0.308637	0.0208333	0.0151899	1625	6836
TAF1L	0.0196194	0.108108	0.0280374	0	0.946471	0.0364583	0.0835443	378	210
TAOK2	0.00865876	0.135135	0.00934579	0	0.982169	0.03125	0.0506329	569	863
TBC1D22A	0.0196194	0.108108	0.00934579	0	0.270783	0.0260417	0.0253165	965	3536
TBC1D32	0.0196194	0.108108	0	0	1	0.0208333	0.0379747	1625	1678
TBC1D9B	0.0196194	0.108108	0	0	0.998405	0.0208333	0.0481013	1625	1005
TCF7	0.0196194	0.108108	0	0	0.663574	0.0208333	0.0253165	1625	3536
TENM4	0.0187741	0.162162	0.046729	0.0208333	1	0.0625	0.0860759	57	188
TLN2	0.0196194	0.108108	0.0186916	0	0.98924	0.03125	0.0632911	569	487
TMEM2	0.0413669	0.135135	0	0.0208333	0.794222	0.03125	0.035443	569	1913
TMPRSS11F	0.0196194	0.108108	0	0	0.999999	0.0208333	0.0253165	1625	3536
TNFRSF10A	0.0196194	0.108108	0	0	0.273347	0.0208333	0.00253165	1625	14259
TP53	0.00325732	0.513514	0.327103	0.208333	1.44629e-12	0.333333	0.448101	1	2
TRIM66	0.0196194	0.108108	0	0	0.867119	0.0208333	0	1625	15675
TRIOBP	0.0413669	0.135135	0.00934579	0.0208333	0.93011	0.0364583	0.0835443	378	210
TSPYL6	0.0196194	0.108108	0	0	0.807245	0.0208333	0.0227848	1625	4132
TTF2	0.0196194	0.108108	0.00934579	0	0.980009	0.0260417	0.0405063	965	1485
TTN	0.0341759	0.540541	0.186916	0.3125	0.436897	0.286458	0.549367	2	1
UGT2B28	0.0196194	0.108108	0	0	0.703169	0.0208333	0.0278481	1625	3021
UIMC1	0.0196194	0.108108	0	0	0.935675	0.0208333	0.00506329	1625	12705
URB1	0.0196194	0.108108	0.0280374	0	0.853938	0.0364583	0	378	15675
UTP6	0.0196194	0.108108	0	0	0.903809	0.0208333	0.0101266	1625	9386
VCX3A	0.00865876	0.135135	0.00934579	0	0.0668159	0.03125	0.00759494	569	10992
WNK2	0.0413669	0.135135	0	0.0208333	0.999995	0.03125	0.0455696	569	1130
ZNF28	0.0196194	0.108108	0.00934579	0	0.969821	0.0260417	0.00506329	965	12705
ZNF30	0.0196194	0.108108	0	0	0.801402	0.0208333	0.0101266	1625	9386
ZNF37A	0.0413669	0.135135	0	0.0208333	0.187025	0.03125	0.0151899	569	6836
ZNF611	0.00865876	0.135135	0.00934579	0	0.687185	0.03125	0.0253165	569	3536
ZNF614	0.0196194	0.108108	0	0	0.99127	0.0208333	0.0278481	1625	3021
ZNF80	0.0196194	0.108108	0	0	0.999283	0.0208333	0.00759494	1625	10992
ZNF836	0.0196194	0.108108	0.00934579	0	0.931213	0.0260417	0.0126582	965	7997
ZSCAN5D	0.0196194	0.108108	0	0	1	0.0208333	0	1625	15675

## Sheet: Supplementary Table 5
Supplementary Table 5. Demographics and clinicopathologic characteristics of TES cohort
	Metastasis in 3 years	No metastasis in 3 years	M1 stage at diagnosis	Unknown*	P value
Age					0.031
18-40	6	3	3	4
41-70	32	52	18	9
71-90	13	10	0	3
Sex					0.214
Female	19	14	7	3
Male	32	51	14	13
Grade					0.334
Grade I-II	9	17	2	5
Grade III-IV	36	42	13	8
T stage					<0.001
T1/T2	8	25	1	13
T3/T4	43	40	8	3
N stage					<0.001
N0/N1	10	42	1	12
N2/N3	41	22	7	4
M stage					<0.001
M0	51	65	0	16
M1	0	0	21	0
Histotype					0.171
Signet ring cell carcinoma	15	9	7	3
Mucinous adenocarcinoma	1	6	0	1
Adenocarcinoma	35	50	14	12
* Lost follow-up in 3 year without metastasis.

## Sheet: Supplementary Table 6
Supplementary Table 6
	MFS								OS
	Univariate analysis		Multivariate analysis (TP53)			Multivariate analysis (MADCAM1)			Univariate analysis		Multivariate analysis (TP53)
	Log rank χ2	P value	HR	95% CI	P value				Log rank χ2	P value	HR	95% CI	P value
Sex	2.23	0.1356							1.09	0.2966
Female
Male
Age	3.47	0.1764							3.43	0.1801
≤40
41~70
>70
Grade	0.01	0.9079							1.42	0.2328
Grade I-II
Grade III-IV
T	10.63	0.0011							14.49	<0.001
T1/T2			Reference			Reference					Reference
T3/T4			1.83164	0.92-3.65	0.085	2.02558	1.00-4.11	0.05			1.79711	0.79-4.07	0.16
N	20.69	<0.001							31.77	<0.001
N0/N1			Reference			Reference					Reference
N2/N3			2.66735	1.44-4.94	0.002	3.0699	1.66-5.69	<0.001			5.03021	2.26-11.17	<0.001
TP53	8.16	0.0043							5.38	0.0203
Wild-type			Reference								Reference
Mutated			1.74929	1.01-3.04	0.047						1.22879	0.67-2.26	0.509
MADCAM1	5.63	0.0177							2.82	0.0929
Wild-type						Reference
Mutated						2.6905	1.40-5.18	0.003
Histotype	4.45	0.108							2.88	0.2372
Adenocarcinoma
Signet cell carcinoma
Mucinous adenocarcinoma

## Sheet: Supplementary Table 7
Supplementary Table 7
Sample	N vs T in HMP (N=29)	N vs T in LMP (N=32)	N vs T in LMP (T1) (N=26)
P < 0.01	10825	7193	6601
P < 0.001	5037	2943	2520
ad P < 0.01	4616	1805	1361
ad P < 0.001	1005	310	150
（Adjusted by Benjamini–Hochberg method）

## Sheet: Supplementary Table 8
Supplementary Table 8
mRNA	Pearson's rho	pvalue
CCL1	0.139103	0.019443
CCL11	0.507119	<0.001
CCL14	0.45234	<0.001
CCL15	0.360041	<0.001
CCL17	0.341977	<0.001
CCL19	0.60669	<0.001
CCL2	0.199059	<0.001
CCL21	0.475934	<0.001
CCL22	0.463888	<0.001
CCL23	0.223379	<0.001
CCL24	0.288887	<0.001
CCL25	0.213575	<0.001
CCL28	0.191751	0.00121289
CCL5	0.270887	<0.001
CCL7	-0.21056	<0.001
CCL8	-0.140495	0.0182479
CCR10	0.389575	<0.001
CCR2	0.338289	<0.001
CCR3	0.28233	<0.001
CCR4	0.457794	<0.001
CCR5	0.223723	<0.001
CCR6	0.205307	<0.001
CCR7	0.621892	<0.001
CCR9	0.45931	<0.001
CCRL1	0.280071	<0.001
CCRL2	0.23784	<0.001
CXCL10	-0.153768	0.00970584
CXCL11	-0.14963	0.0118784
CXCL12	0.309116	<0.001
CXCL13	0.403876	<0.001
CXCL14	0.408519	<0.001
CXCL17	0.30463	<0.001
CXCR1	0.260914	<0.001
CXCR2	0.123039	0.0389374
CXCR3	0.259652	<0.001
CXCR4	0.4271	<0.001
CXCR5	0.609066	<0.001
CXCR6	0.260274	<0.001
HLA-A	0.163054	0.00606284
HLA-C	0.155162	0.00905767
HLA-DMA	0.248859	<0.001
HLA-DMB	0.285698	<0.001
HLA-DOA	0.223656	<0.001
HLA-DPA1	0.251637	<0.001
HLA-DPB1	0.321574	<0.001
HLA-DQA1	0.223012	<0.001
HLA-DQA2	0.178914	0.00256558
HLA-DQB1	0.248874	<0.001
HLA-DQB2	0.144152	0.0154082
HLA-DRA	0.250858	<0.001
HLA-DRB5	0.233986	<0.001
HLA-DRB6	0.230802	<0.001
HLA-E	0.22429	<0.001
HLA-F	0.157927	0.00788505
HLA-G	0.150837	0.0112041
HLA-L	0.121771	0.0410121
IL10	0.275693	<0.001
IL12A	-0.117833	0.0480585
IL12B	0.339964	<0.001
IL13	0.175207	0.00315695
IL16	0.60532	<0.001
IL17B	0.160313	0.00698375
IL17F	0.143373	0.0159786
IL19	0.216634	<0.001
IL1B	0.160358	0.0069675
IL2	0.337718	<0.001
IL21	0.188183	0.0015009
IL22	0.12325	0.0386
IL24	0.434937	<0.001
IL33	0.319832	<0.001
IL34	0.312522	<0.001
IL36A	-0.136984	0.0213923
IL36G	-0.148778	0.0123759
IL37	-0.124651	0.0364286
IL5	0.217955	<0.001
IL8	-0.176605	0.00292083
TGFB1	0.153726	0.00972632
VEGFA	-0.287989	<0.001
CD274	-0.138337	0.0201284
